# Supplementary material for: Incorporating measurement error in n = 1 psychological autoregressive modeling
Source: Front Psychol. 2015 Jul 28;6:1038. doi: 10.3389/fpsyg.2015.01038 (PMC4516825; doi:10.3389/fpsyg.2015.01038)
Supplement: Supplementary file 1 [file DataSheet1.ZIP]

Archive with 15 entries (15 files):
- ARMAmodel7scale.txt
- dat2mood.sav
- dat4mood.sav
- dat5mood.sav
- dat6mood.sav
- dat7mood.sav
- dat9mood.sav
- dat10mood.sav
- dat11mood.sav
- fitjags_scale.R
- fitjagst_ARMAscale.R
- MEModel9scale.txt
- MENaiveModel10.txt
- naivejags_scale.R
- Readme_SupplementaryMaterials_MEinARmodels.txt
