# Supplementary material for: Incorporating measurement error in n = 1 psychological autoregressive modeling
Source: Front Psychol. 2015 Jul 28;6:1038. doi: 10.3389/fpsyg.2015.01038 (PMC4516825; doi:10.3389/fpsyg.2015.01038)
Supplement: Supplementary file 1 [file DataSheet1.ZIP › ARMAmodel7scale.txt]

	
	
	
model{
   

#####model######
	for (t in 2:nt) ##model for timepoint 2 onwards
	{
		e[t] <- y[t]-muy[t]
		y[t]~dnorm(muy[t],Rpre)	##innovation precision ARMA model
		muy[t]<- mu + phi*ytilde[t-1] + theta*e[t-1] ###phi is autoregression coeff, theta is moving average coeff
		ytilde[t] <- y[t] - mu
		
    }

####timepoint 1#######
ytilde[1] <- y[1] - mu
e[1] ~ dnorm(0,Rpre)
		
####priors###########
       
    Rpre <- inverse(Rvar) ##Innovation precision for the ARMA model
	Rvar ~dunif(0,300) ##innovation variance for the ARMA model
	phi~dunif(-1,1) ##autoregression coefficient
	theta~dunif(-1,1)    ##moving average coefficient
	mu~dnorm(50,.001) ##mean

}
