# Supplementary material for: Incorporating measurement error in n = 1 psychological autoregressive modeling
Source: Front Psychol. 2015 Jul 28;6:1038. doi: 10.3389/fpsyg.2015.01038 (PMC4516825; doi:10.3389/fpsyg.2015.01038)
Supplement: Supplementary file 1 [file DataSheet1.ZIP › fitjags_scale.R]

library(foreign)
library(rjags)
library(coda)

###load spss data###
mydata = read.spss("dat11mood.sav", use.value.labels = FALSE, to.data.frame = FALSE,
          max.value.labels = Inf, trim.factor.names = FALSE,
          trim_values = TRUE, reencode = NA, use.missings = TRUE) ###change the data set "dat11mood.sav" to another data set to fit the model for another woman

scale=mydata$scale  ###data on mood of woman we call 'scale' here###

#######fit ARWN model######################################
ins = list(list( phi=.6, Ivar = 30, Evar = 20, mu=50),
           list( phi=.3, Ivar = 60, Evar = 40, mu=70),
           list( phi=-.2, Ivar = 20, Evar = 30, mu = 80))  ###initial values ARWN Jags

nt=length(scale)
jags <- jags.model('MEModel9scale.txt',
                   data = list('nt' = nt,
                               'y' = scale
                               
					 ),
                        inits=ins,
		                   n.chains = 3) ###compile and initialize jags ARWN model
 
update(jags, 40000) ####burnin

samps=coda.samples(jags,
             c('phi','mu','Ivar', 'Evar'),
             40000) ###samples taken next to burnin

##dic.samps=dic.samples(jags,
 ##                  20000) take samples fort the DIC

summary(samps) ##results parameter estimates
plot(samps,trace=FALSE) ###plot densities
gelman.plot(samps) ##plot gelman rubin statistics
gelman.diag(samps) ## table gelman rubin statistics
#save(samps,file="ARWNsamplesscale7.RData")
#save(dic.samps,file="ARWNdicsamplesscale7")

plot(samps,density=FALSE) ###traceplots
