# Supplementary material for: Incorporating measurement error in n = 1 psychological autoregressive modeling
Source: Front Psychol. 2015 Jul 28;6:1038. doi: 10.3389/fpsyg.2015.01038 (PMC4516825; doi:10.3389/fpsyg.2015.01038)
Supplement: Supplementary file 1 [file DataSheet1.ZIP › fitjagst_ARMAscale.R]

library(foreign)
library(rjags)
library(coda)

###load spss data###
mydata = read.spss("dat11mood.sav", use.value.labels = FALSE, to.data.frame = FALSE,
          max.value.labels = Inf, trim.factor.names = FALSE,
          trim_values = TRUE, reencode = NA, use.missings = TRUE) ###change the data set "dat11mood.sav" to another data set to fit the model for another woman

scale=mydata$scale  ###data on mood of woman we call 'scale' here###

#############Fit ARMA model############################
ins = list(list( phi=.6, theta = -.22, Rvar = 55, mu=50),
           list( phi=.3, theta = -.12, Rvar = 102, mu=70),
           list( phi=-.2, theta = .12, Rvar = 51, mu = 80))   ##initial values for 3 chains

nt=length(scale) ##number of observations

jags <- jags.model('ARMAModel7scale.txt',
                   data = list('nt' = nt,
                               'y' = scale
                               
					 ),
                        inits=ins,
		                   n.chains = 3)  ###compile and initialize jags ARMA model
 
update(jags, 40000) ####burnin

samps=coda.samples(jags,
             c('phi','mu','theta', 'Rvar'),
             40000) ###take 40000 samples per chain (next to burnin)

#dic.samps=dic.samples(jags,
#                   20000)  ###obtain samples for the DIC


plot(samps,trace=FALSE) ###density plots
 
summary(samps) ###results parameter estimates

#save(samps,file="ARMAsamplesscale9.RData")
#save(dic.samps,file="ARMAdicsamplesscale9")

plot(samps,density=FALSE) ##trace plots
