# Supplementary material for: Incorporating measurement error in n = 1 psychological autoregressive modeling
Source: Front Psychol. 2015 Jul 28;6:1038. doi: 10.3389/fpsyg.2015.01038 (PMC4516825; doi:10.3389/fpsyg.2015.01038)
Supplement: Supplementary file 1 [file DataSheet1.ZIP › MEModel9scale.txt]

model{
   

#####model######
	for (t in 2:nt)  ###model for timepoint 2 onwards
	{
		y[t]~dnorm(muy[t],Epre)  ###Epre is measurement precision
		muy[t]<- mu + ytilde[t]  ##mu is mean
		ytilde[t] ~ dnorm(muytilde[t], Ipre) ### Ipre is innovation precision
		muytilde[t] <- phi*ytilde[t-1]		 ##phi is autoregression coefficient
		
    }

####timepoint 1#######

	ytilde[1] <- y[1]-mu
    		
####priors###########
       
    Epre <- inverse(Evar) ##Measurement error precision
	Evar ~dunif(0,300)   ## measurement error variance
	Ipre <- inverse(Ivar) ## innovation precision
    Ivar ~dunif(0,300) ##innovation variance
	
	phi~dunif(-1,1) ##autoregression coefficient
	mu~dnorm(50,.001) ##mean
		
		      

}
