# Supplementary material for: Incorporating measurement error in n = 1 psychological autoregressive modeling
Source: Front Psychol. 2015 Jul 28;6:1038. doi: 10.3389/fpsyg.2015.01038 (PMC4516825; doi:10.3389/fpsyg.2015.01038)
Supplement: Supplementary file 1 [file DataSheet1.ZIP › naivejags_scale.R]

library(foreign)
library(rjags)
library(coda)

###load spss data###
mydata = read.spss("dat11mood.sav", use.value.labels = FALSE, to.data.frame = FALSE,
          max.value.labels = Inf, trim.factor.names = FALSE,
          trim_values = TRUE, reencode = NA, use.missings = TRUE) ###change the data set "dat11mood.sav" to another data set to fit the model for another woman

scale=mydata$scale  ###data on mood of woman we call 'scale' here###

#########################################
library(rjags)
library(coda)
nt=length(scale)
ins = list(list( phi=.6, Ivar = 100,  mu=50),
           list( phi=.3, Ivar = 60,  mu=60),
           list( phi=-.2, Ivar = 80, mu = 70))  ###initial values


jags <- jags.model('MENaiveModel10.txt',
                   data = list('nt' = nt,
                               'y' = scale
                               
                   ),
                   inits=ins,
                   n.chains = 3) ###compile and initialize jags AR model

update(jags, 40000) ####burnin

samps=coda.samples(jags,
                   c('phi','mu','Ivar'),
                   20000) ### take samples next to burnin

#dic.samps=dic.samples(jags,
 #                     20000) ##take samples for DIC


plot(samps,trace=FALSE) ##plot densities

summary(samps) ##results parameters estimates 

gelman.plot(samps) ###plot gelman rubin stats

#save(samps,file="samplesnaivescale2.RData")
#save(dic.samps,file="dicsamplesnaivescale2.Rdata")

plot(samps,density=FALSE) ##traceplots
