# Supplementary material for: Incorporating measurement error in n = 1 psychological autoregressive modeling
Source: Front Psychol. 2015 Jul 28;6:1038. doi: 10.3389/fpsyg.2015.01038 (PMC4516825; doi:10.3389/fpsyg.2015.01038)
Supplement: Supplementary file 1 [file DataSheet1.ZIP › Readme_SupplementaryMaterials_MEinARmodels.txt]

This folder contains the supplementary materials for manuscript "Incorporating measurement error in n=1 psychological 
autoregressive modeling", by No�mi Katalin Schuurman*, Jan H. Houtveen and Ellen L. Hamaker.

*Corresponding author. Contact-info: n.k.schuurman@uu.nl or mail@nkschuurman.com.


In the folder:


"dat..mood.sav" ### Eight files that contain the data used for the empirical example, one file for each woman.
In order for participant 1 to 8 presented in the manuscript: dat2mood, dat4mood, dat5mood, dat6mood,dat7mood,dat9mood,dat10mood,dat11mood,dat12mood.


fitjags_scale.R ##load data and fit the AR+WN model on the loaded data file in R using Jags. 
                ##Change the relevant data file to analyse data of a different participant.
		##Requires the installation of JAGS, and a number of R-packages that are loaded in each R-script (i.e., library(..) ) that need to be installed previous to running the code.

fitjagst_ARMAscale.R ##load data and fit the ARMA model on the loaded data file in R using Jags. 
                ##Change the relevant data file to analyse data of a different participant.
		##Requires the installation of JAGS, and a number of R-packages that are loaded in each R-script (i.e., library(..) ) that need to be installed previous to running the code.

naivejags_scale.R##load data and fit the AR model on the loaded data file in R using Jags. 
                ##Change the relevant data file to analyse data of a different participant.
		##Requires the installation of JAGS, and a number of R-packages that are loaded in each R-script (i.e., library(..) ) that need to be installed previous to running the code.


MEModel9scale.txt ##Winbugs model file needed to run fitjags_scale.R to fit the ARWN model in JAGS
ARMAmodel7scale.txt ##Winbugs model file needed to run fitjagst_ARMAscale.R to fit the ARMA model in JAGS
MENaiveModel10.txt  ##Winbugs model file needed to run naivejags_scale.R to fit the AR model in JAGS


Files containing the MCMC samples we obtained when we ran the models
can be obtained from: osf.io/pxjka, and are available upon request of the corresponding author.
ARMAsamplesscale....Rdata  ##A file for each participant for the ARMA model
ARWNsamplesscale....Rdata  ##A file for each participant for the ARWN model
samplesscalenaive...Rdata  ##A file for each participant for the AR model
